# Supplementary material for: Patterns of Tobacco Smoking and Nicotine Vaping among University Students in the United Arab Emirates: A Cross-Sectional Study
Source: Int J Environ Res Public Health. 2021 Jul 19;18(14):7652. doi: 10.3390/ijerph18147652 (PMC8306162; doi:10.3390/ijerph18147652)
Supplement: Supplementary file 1 [file ijerph-18-07652-s001.zip]

Archive with 6 entries (5 files):
- ijerph-1260331-supplementary/
- ijerph-1260331-supplementary/Supplementary Table S1.pdf
- ijerph-1260331-supplementary/Supplementary Table S2.pdf
- ijerph-1260331-supplementary/Supplementary Table S3.pdf
- ijerph-1260331-supplementary/Supplementary Table S4.pdf
- ijerph-1260331-supplementary/Supplementary Table S5.pdf
